# Supplementary material for: Genome Characterization and Phylogenetic Analysis of a Novel Endornavirus That Infects Fungal Pathogen Sclerotinia sclerotiorum
Source: Viruses. 2022 Feb 23;14(3):456. doi: 10.3390/v14030456 (PMC8953294; doi:10.3390/v14030456)
Supplement: Supplementary file 1 [file viruses-14-00456-s001.zip]

Archive with 1 entries (1 files):
- viruses-1578821-supplementary.pdf
